# Supplementary material for: Berries, Leaves, and Flowers of Six Hawthorn Species (Crataegus L.) as a Source of Compounds with Nutraceutical Potential
Source: Molecules. 2024 Dec 7;29(23):5786. doi: 10.3390/molecules29235786 (PMC11643722; doi:10.3390/molecules29235786)
Supplement: Supplementary file 1 [file molecules-29-05786-s001.zip]

Archive with 1 entries (1 files):
- molecules-3353018-supplementary.pdf
